# Supplementary material for: Antibiotic Prescribing Practices for Treating COVID-19 Patients in Bangladesh
Source: Antibiotics (Basel). 2022 Oct 4;11(10):1350. doi: 10.3390/antibiotics11101350 (PMC9598521; doi:10.3390/antibiotics11101350)
Supplement: Supplementary file 1 [file antibiotics-11-01350-s001.zip]

Archive with 1 entries (1 files):
- antibiotics-1905690-supplementary.pdf
